# Supplementary material for: Exploring Drought Resistance Genes from the Roots of the Wheat Cultivar Yunhan1818
Source: Int J Mol Sci. 2024 Dec 16;25(24):13458. doi: 10.3390/ijms252413458 (PMC11679818; doi:10.3390/ijms252413458)
Supplement: Supplementary file 1 [file ijms-25-13458-s001.zip]

Archive with 2 entries (2 files):
- Supplementary Figures S1-S2.pdf
- Supplementary Tables S1-S6.xlsx
