# Supplementary material for: Exploring Drought Resistance Genes from the Roots of the Wheat Cultivar Yunhan1818
Source: Int J Mol Sci. 2024 Dec 16;25(24):13458. doi: 10.3390/ijms252413458 (PMC11679818; doi:10.3390/ijms252413458)
Supplement: Supplementary file 1 [file ijms-25-13458-s001.zip › Supplementary Tables S1-S6.xlsx]

## Sheet: Table S1
Table S1. Summary of RNA-sequencing results
SampleID	Clean reads	BaseSum	GC(%)	Q30(%)
CD0-1	47203069	13950845484	49.98	93.55
CD0-2	37591543	10978147600	50.29	96.04
CD0-3	44786762	13365743694	53.17	94.33
C2-1	34831796	10410934970	52.24	93.71
C2-2	36285445	10829765190	52.46	94.16
C2-3	38656546	11532025625	51.38	94.22
C7-1	35924799	10665297419	52.49	95.06
C7-2	41600858	12414236601	52.14	94.37
C7-3	46737265	13,956,515,53	51.85	93.36
D2-1	42813600	12779774753	52.63	94.56
D2-2	42005118	12538394561	51.99	94.44
D2-3	43304228	12890606820	51.6	94.65
D7-1	34180225	10196776557	51.73	93.62
D7-2	35276957	10523735140	52.13	93.77
D7-3	36837738	11000197008	52.17	93.84

## Sheet: Table S2
Table S2. The modules and 8,597 clustered genes in WGCNA
Genes	Modules
TraesCS1A02G015700	Blue
TraesCS1A02G243900	Blue
TraesCS1A02G389200	Blue
TraesCS1B02G097200	Blue
TraesCS1D02G428600	Blue
TraesCS2A02G007500	Blue
TraesCS2A02G292600	Blue
TraesCS2A02G379800	Blue
TraesCS2A02G407700	Blue
TraesCS2A02G436300	Blue
TraesCS2A02G460800	Blue
TraesCS2B02G396700	Blue
TraesCS2D02G102200	Blue
TraesCS2D02G178700	Blue
TraesCS2D02G376000	Blue
TraesCS2D02G433600	Blue
TraesCS2D02G461100	Blue
TraesCS3A02G352700	Blue
TraesCS3A02G428700	Blue
TraesCS3B02G385400	Blue
TraesCS3D02G346700	Blue
TraesCS4B02G323400	Blue
TraesCS4D02G319600	Blue
TraesCS5A02G181000	Blue
TraesCS5A02G190200	Blue
TraesCS5A02G238800	Blue
TraesCS5A02G495400	Blue
TraesCS5A02G503400	Blue
TraesCS5A02G503500	Blue
TraesCS5B02G178700	Blue
TraesCS5B02G192900	Blue
TraesCS5B02G335800	Blue
TraesCS5D02G185400	Blue
TraesCS5D02G493900	Blue
TraesCS6A02G301400	Blue
TraesCS6A02G405600	Blue
TraesCS6B02G330500	Blue
TraesCS6B02G360400	Blue
TraesCS6D02G043000	Blue
TraesCS7A02G391100	Blue
TraesCS7B02G348700	Blue
TraesCS7D02G049000	Blue
TraesCS7D02G155300	Blue
TraesCS1A02G174800	Blue-violet
TraesCS1A02G194200	Blue-violet
TraesCS1A02G225800	Blue-violet
TraesCS1A02G245500	Blue-violet
TraesCS1A02G263700	Blue-violet
TraesCS1A02G358600	Blue-violet
TraesCS1A02G372100	Blue-violet
TraesCS1A02G372300	Blue-violet
TraesCS1A02G410700	Blue-violet
TraesCS1A02G416200	Blue-violet
TraesCS1A02G417800	Blue-violet
TraesCS1B02G392200	Blue-violet
TraesCS1B02G392300	Blue-violet
TraesCS1B02G446500	Blue-violet
TraesCS1B02G455200	Blue-violet
TraesCS1D02G214200	Blue-violet
TraesCS1D02G230300	Blue-violet
TraesCS1D02G345500	Blue-violet
TraesCS1D02G378400	Blue-violet
TraesCS1D02G378800	Blue-violet
TraesCS1D02G378900	Blue-violet
TraesCS2A02G173500	Blue-violet
TraesCS2A02G205900	Blue-violet
TraesCS2A02G341600	Blue-violet
TraesCS2A02G341700	Blue-violet
TraesCS2A02G448200	Blue-violet
TraesCS2A02G453600	Blue-violet
TraesCS2B02G130500	Blue-violet
TraesCS2B02G131200	Blue-violet
TraesCS2B02G132800	Blue-violet
TraesCS2B02G214900	Blue-violet
TraesCS2B02G268600	Blue-violet
TraesCS2B02G339500	Blue-violet
TraesCS2B02G406600	Blue-violet
TraesCS2B02G456000	Blue-violet
TraesCS2B02G520800	Blue-violet
TraesCS2B02G562000	Blue-violet
TraesCS2D02G126500	Blue-violet
TraesCS2D02G195600	Blue-violet
TraesCS2D02G210300	Blue-violet
TraesCS2D02G250300	Blue-violet
TraesCS2D02G319500	Blue-violet
TraesCS2D02G386300	Blue-violet
TraesCS3A02G108700	Blue-violet
TraesCS3A02G182400	Blue-violet
TraesCS3A02G339600	Blue-violet
TraesCS3A02G376800	Blue-violet
TraesCS3B02G146300	Blue-violet
TraesCS3B02G371200	Blue-violet
TraesCS3B02G389400	Blue-violet
TraesCS3B02G409300	Blue-violet
TraesCS3B02G436300	Blue-violet
TraesCS3B02G468400	Blue-violet
TraesCS3D02G037900	Blue-violet
TraesCS3D02G136100	Blue-violet
TraesCS3D02G186900	Blue-violet
TraesCS3D02G312400	Blue-violet
TraesCS3D02G369800	Blue-violet
TraesCS4A02G015600	Blue-violet
TraesCS4A02G107100	Blue-violet
TraesCS4A02G119400	Blue-violet
TraesCS4A02G247400	Blue-violet
TraesCS4A02G316600	Blue-violet
TraesCS4A02G386400	Blue-violet
TraesCS4A02G392100	Blue-violet
TraesCS4A02G392600	Blue-violet
TraesCS4A02G445800	Blue-violet
TraesCS4B02G076400	Blue-violet
TraesCS4B02G077400	Blue-violet
TraesCS4B02G174100	Blue-violet
TraesCS4B02G197300	Blue-violet
TraesCS4B02G288300	Blue-violet
TraesCS4B02G288400	Blue-violet
TraesCS4B02G332800	Blue-violet
TraesCS4D02G176100	Blue-violet
TraesCS4D02G189000	Blue-violet
TraesCS4D02G287300	Blue-violet
TraesCS5A02G068900	Blue-violet
TraesCS5A02G203500	Blue-violet
TraesCS5A02G231100	Blue-violet
TraesCS5A02G231300	Blue-violet
TraesCS5A02G324300	Blue-violet
TraesCS5A02G328600	Blue-violet
TraesCS5A02G402300	Blue-violet
TraesCS5A02G404900	Blue-violet
TraesCS5A02G453800	Blue-violet
TraesCS5B02G202200	Blue-violet
TraesCS5B02G328600	Blue-violet
TraesCS5B02G336500	Blue-violet
TraesCS5B02G336600	Blue-violet
TraesCS5B02G336700	Blue-violet
TraesCS5B02G407200	Blue-violet
TraesCS5B02G407700	Blue-violet
TraesCS5B02G408300	Blue-violet
TraesCS5B02G409800	Blue-violet
TraesCS5B02G498100	Blue-violet
TraesCS5B02G503400	Blue-violet
TraesCS5B02G534700	Blue-violet
TraesCS5B02G562500	Blue-violet
TraesCS5D02G148800	Blue-violet
TraesCS5D02G200200	Blue-violet
TraesCS5D02G235500	Blue-violet
TraesCS5D02G334500	Blue-violet
TraesCS5D02G342300	Blue-violet
TraesCS5D02G566900	Blue-violet
TraesCS6A02G102400	Blue-violet
TraesCS6A02G170200	Blue-violet
TraesCS6A02G173300	Blue-violet
TraesCS6A02G296200	Blue-violet
TraesCS6A02G301100	Blue-violet
TraesCS6B02G198400	Blue-violet
TraesCS6B02G289500	Blue-violet
TraesCS6B02G326000	Blue-violet
TraesCS6B02G330400	Blue-violet
TraesCS6B02G351800	Blue-violet
TraesCS6B02G353500	Blue-violet
TraesCS6B02G401000	Blue-violet
TraesCS6B02G401100	Blue-violet
TraesCS6B02G401200	Blue-violet
TraesCS6B02G401300	Blue-violet
TraesCS6B02G401500	Blue-violet
TraesCS6B02G401700	Blue-violet
TraesCS6B02G432300	Blue-violet
TraesCS6D02G231900	Blue-violet
TraesCS6D02G349400	Blue-violet
TraesCS6D02G349500	Blue-violet
TraesCS6D02G349700	Blue-violet
TraesCS6D02G349800	Blue-violet
TraesCS7A02G042500	Blue-violet
TraesCS7A02G092700	Blue-violet
TraesCS7A02G092800	Blue-violet
TraesCS7A02G093100	Blue-violet
TraesCS7A02G093600	Blue-violet
TraesCS7A02G240100	Blue-violet
TraesCS7A02G348100	Blue-violet
TraesCS7A02G357200	Blue-violet
TraesCS7A02G384600	Blue-violet
TraesCS7A02G421100	Blue-violet
TraesCS7A02G551200	Blue-violet
TraesCS7B02G135700	Blue-violet
TraesCS7B02G321500	Blue-violet
TraesCS7B02G474500	Blue-violet
TraesCS7D02G038000	Blue-violet
TraesCS7D02G087600	Blue-violet
TraesCS7D02G087700	Blue-violet
TraesCS7D02G087800	Blue-violet
TraesCS7D02G088200	Blue-violet
TraesCS7D02G088300	Blue-violet
TraesCS7D02G098100	Blue-violet
TraesCS7D02G238100	Blue-violet
TraesCS7D02G365500	Blue-violet
TraesCS7D02G413500	Blue-violet
TraesCS7D02G536500	Blue-violet
TraesCS1A02G372900	Brown
TraesCS1B02G179300	Brown
TraesCS1B02G242400	Brown
TraesCS1D02G282000	Brown
TraesCS2A02G219600	Brown
TraesCS2A02G440300	Brown
TraesCS2A02G440600	Brown
TraesCS2B02G460500	Brown
TraesCS2D02G316000	Brown
TraesCS2D02G431500	Brown
TraesCS2D02G438200	Brown
TraesCS3A02G435800	Brown
TraesCS3A02G526600	Brown
TraesCS3B02G594300	Brown
TraesCS3D02G153700	Brown
TraesCS3D02G531900	Brown
TraesCS4A02G017700	Brown
TraesCS4A02G122200	Brown
TraesCS4A02G293000	Brown
TraesCS4B02G020300	Brown
TraesCS4B02G193500	Brown
TraesCS4B02G231400	Brown
TraesCS4B02G286400	Brown
TraesCS4B02G300200	Brown
TraesCS4B02G391800	Brown
TraesCS4D02G018500	Brown
TraesCS4D02G173600	Brown
TraesCS4D02G232700	Brown
TraesCS4D02G285100	Brown
TraesCS4D02G299100	Brown
TraesCS4D02G344300	Brown
TraesCS5A02G055300	Brown
TraesCS5A02G265500	Brown
TraesCS5A02G317100	Brown
TraesCS5A02G320300	Brown
TraesCS5A02G370200	Brown
TraesCS5A02G555100	Brown
TraesCS5B02G114200	Brown
TraesCS5B02G265200	Brown
TraesCS5B02G317700	Brown
TraesCS5B02G320500	Brown
TraesCS5D02G068800	Brown
TraesCS5D02G273400	Brown
TraesCS5D02G323400	Brown
TraesCS5D02G326200	Brown
TraesCS5D02G334400	Brown
TraesCS5D02G379700	Brown
TraesCS6A02G134500	Brown
TraesCS6A02G139100	Brown
TraesCS6A02G286400	Brown
TraesCS6A02G380700	Brown
TraesCS6D02G239800	Brown
TraesCS6D02G362900	Brown
TraesCS6D02G400200	Brown
TraesCS7A02G246000	Brown
TraesCS7B02G026200	Brown
TraesCS7B02G125500	Brown
TraesCS7B02G145500	Brown
TraesCS7B02G404900	Brown
TraesCS7B02G478200	Brown
TraesCS7D02G220300	Brown
TraesCS7D02G244500	Brown
TraesCS7D02G366200	Brown
TraesCS7D02G540700	Brown
TraesCS1A02G242400	Dark-green
TraesCS1A02G265900	Dark-green
TraesCS1A02G341500	Dark-green
TraesCS1A02G372200	Dark-green
TraesCS1A02G374400	Dark-green
TraesCS1A02G378800	Dark-green
TraesCS1B02G183100	Dark-green
TraesCS1B02G276700	Dark-green
TraesCS1B02G322100	Dark-green
TraesCS1B02G394700	Dark-green
TraesCS1B02G397200	Dark-green
TraesCS1B02G463300	Dark-green
TraesCS1D02G000200	Dark-green
TraesCS1D02G248200	Dark-green
TraesCS2A02G113800	Dark-green
TraesCS2A02G196300	Dark-green
TraesCS2A02G266900	Dark-green
TraesCS2A02G297100	Dark-green
TraesCS2B02G275500	Dark-green
TraesCS2B02G276200	Dark-green
TraesCS2B02G392200	Dark-green
TraesCS2D02G114400	Dark-green
TraesCS2D02G257100	Dark-green
TraesCS2D02G267000	Dark-green
TraesCS2D02G372000	Dark-green
TraesCS2D02G483300	Dark-green
TraesCS3A02G249000	Dark-green
TraesCS3B02G127400	Dark-green
TraesCS3B02G205100	Dark-green
TraesCS3B02G277900	Dark-green
TraesCS3B02G510100	Dark-green
TraesCS3D02G025800	Dark-green
TraesCS3D02G180900	Dark-green
TraesCS3D02G249000	Dark-green
TraesCS3D02G280600	Dark-green
TraesCS3D02G283600	Dark-green
TraesCS4A02G140000	Dark-green
TraesCS4A02G239800	Dark-green
TraesCS4A02G263600	Dark-green
TraesCS4B02G051100	Dark-green
TraesCS4B02G059200	Dark-green
TraesCS4B02G113500	Dark-green
TraesCS4B02G235700	Dark-green
TraesCS4D02G051200	Dark-green
TraesCS4D02G111000	Dark-green
TraesCS5A02G403600	Dark-green
TraesCS5B02G142100	Dark-green
TraesCS5B02G235600	Dark-green
TraesCS5B02G362500	Dark-green
TraesCS5B02G462600	Dark-green
TraesCS5D02G054300	Dark-green
TraesCS5D02G413600	Dark-green
TraesCS5D02G434000	Dark-green
TraesCS5D02G464500	Dark-green
TraesCS6A02G043200	Dark-green
TraesCS6A02G046800	Dark-green
TraesCS6A02G378600	Dark-green
TraesCS6D02G123700	Dark-green
TraesCS7A02G037600	Dark-green
TraesCS7A02G497900	Dark-green
TraesCS7A02G544300	Dark-green
TraesCS7A02G555800	Dark-green
TraesCS7A02G556100	Dark-green
TraesCS7B02G116500	Dark-green
TraesCS7B02G480600	Dark-green
TraesCS7B02G481000	Dark-green
TraesCS7D02G173300	Dark-green
TraesCS7D02G479100	Dark-green
TraesCS7D02G485300	Dark-green
TraesCS7D02G485400	Dark-green
TraesCS7D02G512800	Dark-green
TraesCS7D02G554400	Dark-green
TraesCS7D02G554500	Dark-green
TraesCS7D02G554700	Dark-green
TraesCS1A02G340100	Dark-grey
TraesCS1D02G342100	Dark-grey
TraesCS2A02G033700	Dark-grey
TraesCS2A02G277100	Dark-grey
TraesCS2A02G290800	Dark-grey
TraesCS2A02G401600	Dark-grey
TraesCS2B02G047400	Dark-grey
TraesCS2B02G182300	Dark-grey
TraesCS2B02G404400	Dark-grey
TraesCS2B02G419600	Dark-grey
TraesCS2D02G033200	Dark-grey
TraesCS2D02G276000	Dark-grey
TraesCS2D02G589300	Dark-grey
TraesCS3A02G113100	Dark-grey
TraesCS3A02G274400	Dark-grey
TraesCS3A02G388100	Dark-grey
TraesCS3B02G049800	Dark-grey
TraesCS3B02G130300	Dark-grey
TraesCS3B02G130500	Dark-grey
TraesCS3B02G130900	Dark-grey
TraesCS3B02G131200	Dark-grey
TraesCS3B02G308100	Dark-grey
TraesCS3B02G390700	Dark-grey
TraesCS3D02G045500	Dark-grey
TraesCS3D02G045800	Dark-grey
TraesCS3D02G115100	Dark-grey
TraesCS3D02G115200	Dark-grey
TraesCS3D02G115300	Dark-grey
TraesCS3D02G273600	Dark-grey
TraesCS3D02G288600	Dark-grey
TraesCS3D02G351900	Dark-grey
TraesCS3D02G352400	Dark-grey
TraesCS3D02G381400	Dark-grey
TraesCS4A02G092100	Dark-grey
TraesCS4A02G092900	Dark-grey
TraesCS4A02G098600	Dark-grey
TraesCS4B02G038900	Dark-grey
TraesCS4B02G205700	Dark-grey
TraesCS4B02G211700	Dark-grey
TraesCS4B02G212300	Dark-grey
TraesCS4D02G145500	Dark-grey
TraesCS4D02G145600	Dark-grey
TraesCS4D02G206600	Dark-grey
TraesCS4D02G212300	Dark-grey
TraesCS4D02G212400	Dark-grey
TraesCS4D02G213300	Dark-grey
TraesCS5A02G159900	Dark-grey
TraesCS5A02G257700	Dark-grey
TraesCS5A02G273200	Dark-grey
TraesCS5B02G245700	Dark-grey
TraesCS5B02G272900	Dark-grey
TraesCS5D02G210600	Dark-grey
TraesCS5D02G280700	Dark-grey
TraesCS5D02G432600	Dark-grey
TraesCS6A02G316200	Dark-grey
TraesCS6B02G199700	Dark-grey
TraesCS6B02G346700	Dark-grey
TraesCS6B02G354400	Dark-grey
TraesCS6B02G374100	Dark-grey
TraesCS6D02G273000	Dark-grey
TraesCS6D02G295500	Dark-grey
TraesCS6D02G322300	Dark-grey
TraesCS6D02G393700	Dark-grey
TraesCS7A02G177500	Dark-grey
TraesCS7A02G270100	Dark-grey
TraesCS7B02G082900	Dark-grey
TraesCS7B02G083500	Dark-grey
TraesCS7B02G347100	Dark-grey
TraesCS7D02G270600	Dark-grey
TraesCS7D02G380400	Dark-grey
TraesCS1B02G456900	Dark-violet
TraesCS1D02G284000	Dark-violet
TraesCS1D02G392000	Dark-violet
TraesCS2A02G218700	Dark-violet
TraesCS2A02G459900	Dark-violet
TraesCS2B02G040600	Dark-violet
TraesCS2B02G333900	Dark-violet
TraesCS2B02G481600	Dark-violet
TraesCS2B02G606300	Dark-violet
TraesCS2D02G029800	Dark-violet
TraesCS2D02G313700	Dark-violet
TraesCS2D02G460200	Dark-violet
TraesCS3A02G057100	Dark-violet
TraesCS3A02G406800	Dark-violet
TraesCS3A02G471100	Dark-violet
TraesCS3B02G072600	Dark-violet
TraesCS3B02G150400	Dark-violet
TraesCS3B02G213000	Dark-violet
TraesCS3B02G313900	Dark-violet
TraesCS3B02G584700	Dark-violet
TraesCS3D02G020600	Dark-violet
TraesCS3D02G133200	Dark-violet
TraesCS3D02G279800	Dark-violet
TraesCS3D02G341300	Dark-violet
TraesCS3D02G477300	Dark-violet
TraesCS5A02G004600	Dark-violet
TraesCS5A02G004800	Dark-violet
TraesCS5A02G018300	Dark-violet
TraesCS5A02G295200	Dark-violet
TraesCS5B02G001000	Dark-violet
TraesCS5B02G020700	Dark-violet
TraesCS5B02G127100	Dark-violet
TraesCS5B02G405300	Dark-violet
TraesCS5D02G423500	Dark-violet
TraesCS6A02G320700	Dark-violet
TraesCS6B02G351600	Dark-violet
TraesCS6D02G050000	Dark-violet
TraesCS7A02G369500	Dark-violet
TraesCS7B02G162600	Dark-violet
TraesCS7B02G441100	Dark-violet
TraesCS7B02G469000	Dark-violet
TraesCS7B02G480900	Dark-violet
TraesCS7D02G085200	Dark-violet
TraesCS7D02G249800	Dark-violet
TraesCS7D02G554300	Dark-violet
TraesCS1A02G020800	Grey
TraesCS1A02G168600	Grey
TraesCS1A02G226200	Grey
TraesCS1A02G241500	Grey
TraesCS1A02G289800	Grey
TraesCS1A02G290100	Grey
TraesCS1A02G290200	Grey
TraesCS1A02G371000	Grey
TraesCS1A02G406600	Grey
TraesCS1B02G085000	Grey
TraesCS1B02G085100	Grey
TraesCS1B02G099900	Grey
TraesCS1B02G115600	Grey
TraesCS1B02G141200	Grey
TraesCS1B02G194600	Grey
TraesCS1B02G217200	Grey
TraesCS1B02G347000	Grey
TraesCS1B02G365200	Grey
TraesCS1B02G393100	Grey
TraesCS1B02G398600	Grey
TraesCS1D02G014500	Grey
TraesCS1D02G022000	Grey
TraesCS1D02G027900	Grey
TraesCS1D02G086200	Grey
TraesCS1D02G230600	Grey
TraesCS2A02G049100	Grey
TraesCS2A02G102800	Grey
TraesCS2A02G167400	Grey
TraesCS2A02G265800	Grey
TraesCS2A02G267200	Grey
TraesCS2A02G332600	Grey
TraesCS2A02G351700	Grey
TraesCS2B02G182500	Grey
TraesCS2B02G232000	Grey
TraesCS2B02G303200	Grey
TraesCS2B02G348800	Grey
TraesCS2B02G352300	Grey
TraesCS2B02G393300	Grey
TraesCS2B02G553700	Grey
TraesCS2D02G030100	Grey
TraesCS2D02G048000	Grey
TraesCS2D02G250400	Grey
TraesCS2D02G311900	Grey
TraesCS2D02G329900	Grey
TraesCS2D02G338000	Grey
TraesCS2D02G344600	Grey
TraesCS2D02G417700	Grey
TraesCS2D02G439900	Grey
TraesCS2D02G482200	Grey
TraesCS3A02G003300	Grey
TraesCS3A02G035300	Grey
TraesCS3A02G046000	Grey
TraesCS3A02G055700	Grey
TraesCS3A02G138600	Grey
TraesCS3A02G207900	Grey
TraesCS3A02G231000	Grey
TraesCS3A02G407000	Grey
TraesCS3A02G483100	Grey
TraesCS3B02G038700	Grey
TraesCS3B02G039100	Grey
TraesCS3B02G093300	Grey
TraesCS3B02G112900	Grey
TraesCS3B02G132700	Grey
TraesCS3B02G153400	Grey
TraesCS3B02G156000	Grey
TraesCS3B02G156100	Grey
TraesCS3B02G156200	Grey
TraesCS3B02G173200	Grey
TraesCS3B02G203300	Grey
TraesCS3B02G300900	Grey
TraesCS3B02G328700	Grey
TraesCS3B02G409400	Grey
TraesCS3B02G460900	Grey
TraesCS3B02G571200	Grey
TraesCS3D02G035700	Grey
TraesCS3D02G141100	Grey
TraesCS3D02G145300	Grey
TraesCS3D02G223900	Grey
TraesCS3D02G279700	Grey
TraesCS3D02G310200	Grey
TraesCS3D02G427700	Grey
TraesCS3D02G437400	Grey
TraesCS3D02G475200	Grey
TraesCS4A02G016300	Grey
TraesCS4A02G036200	Grey
TraesCS4A02G058000	Grey
TraesCS4A02G066800	Grey
TraesCS4A02G094300	Grey
TraesCS4A02G232400	Grey
TraesCS4A02G276500	Grey
TraesCS4A02G382200	Grey
TraesCS4A02G385100	Grey
TraesCS4A02G495900	Grey
TraesCS4B02G012500	Grey
TraesCS4B02G055400	Grey
TraesCS4B02G092500	Grey
TraesCS4B02G129800	Grey
TraesCS4B02G170800	Grey
TraesCS4B02G182500	Grey
TraesCS4B02G195000	Grey
TraesCS4B02G208100	Grey
TraesCS4B02G221800	Grey
TraesCS4B02G232700	Grey
TraesCS4B02G237600	Grey
TraesCS4B02G287900	Grey
TraesCS4B02G361900	Grey
TraesCS4D02G073900	Grey
TraesCS4D02G099200	Grey
TraesCS5A02G003700	Grey
TraesCS5A02G055600	Grey
TraesCS5A02G143300	Grey
TraesCS5A02G200800	Grey
TraesCS5A02G204300	Grey
TraesCS5A02G373100	Grey
TraesCS5A02G381700	Grey
TraesCS5A02G384100	Grey
TraesCS5A02G407200	Grey
TraesCS5A02G480700	Grey
TraesCS5A02G535400	Grey
TraesCS5B02G192000	Grey
TraesCS5B02G199400	Grey
TraesCS5B02G208600	Grey
TraesCS5B02G264300	Grey
TraesCS5B02G412100	Grey
TraesCS5B02G451200	Grey
TraesCS5D02G004700	Grey
TraesCS5D02G126700	Grey
TraesCS5D02G250700	Grey
TraesCS5D02G331400	Grey
TraesCS5D02G395800	Grey
TraesCS5D02G417100	Grey
TraesCS5D02G557000	Grey
TraesCS6A02G145200	Grey
TraesCS6A02G160500	Grey
TraesCS6A02G225500	Grey
TraesCS6A02G248400	Grey
TraesCS6A02G250100	Grey
TraesCS6A02G263500	Grey
TraesCS6A02G271300	Grey
TraesCS6A02G346300	Grey
TraesCS6A02G378800	Grey
TraesCS6B02G069300	Grey
TraesCS6B02G096400	Grey
TraesCS6B02G135700	Grey
TraesCS6B02G181400	Grey
TraesCS6B02G296300	Grey
TraesCS6B02G392900	Grey
TraesCS6B02G416300	Grey
TraesCS6D02G057800	Grey
TraesCS6D02G165200	Grey
TraesCS6D02G180800	Grey
TraesCS6D02G236500	Grey
TraesCS6D02G303000	Grey
TraesCS6D02G325100	Grey
TraesCS7A02G024300	Grey
TraesCS7A02G173900	Grey
TraesCS7A02G349200	Grey
TraesCS7A02G472300	Grey
TraesCS7B02G134400	Grey
TraesCS7B02G158100	Grey
TraesCS7B02G233500	Grey
TraesCS7B02G289600	Grey
TraesCS7B02G329500	Grey
TraesCS7B02G350000	Grey
TraesCS7B02G404400	Grey
TraesCS7B02G480200	Grey
TraesCS7D02G042100	Grey
TraesCS7D02G259700	Grey
TraesCS7D02G353800	Grey
TraesCS7D02G357300	Grey
TraesCS7D02G371100	Grey
TraesCS7D02G452000	Grey
TraesCS5B02G313000	Light-green
TraesCS5D02G318900	Light-green
TraesCS1A02G040300	Light-green
TraesCS1A02G100100	Light-green
TraesCS1A02G119000	Light-green
TraesCS1A02G169500	Light-green
TraesCS1A02G203200	Light-green
TraesCS1A02G205100	Light-green
TraesCS1A02G210900	Light-green
TraesCS1A02G225900	Light-green
TraesCS1A02G241100	Light-green
TraesCS1A02G291100	Light-green
TraesCS1A02G305300	Light-green
TraesCS1A02G307800	Light-green
TraesCS1A02G347200	Light-green
TraesCS1A02G357200	Light-green
TraesCS1A02G364700	Light-green
TraesCS1A02G366200	Light-green
TraesCS1A02G369600	Light-green
TraesCS1A02G379700	Light-green
TraesCS1B02G097400	Light-green
TraesCS1B02G135800	Light-green
TraesCS1B02G137200	Light-green
TraesCS1B02G159800	Light-green
TraesCS1B02G201100	Light-green
TraesCS1B02G201500	Light-green
TraesCS1B02G218700	Light-green
TraesCS1B02G224900	Light-green
TraesCS1B02G239200	Light-green
TraesCS1B02G239800	Light-green
TraesCS1B02G239900	Light-green
TraesCS1B02G321800	Light-green
TraesCS1B02G337400	Light-green
TraesCS1B02G382100	Light-green
TraesCS1B02G447900	Light-green
TraesCS1D02G041500	Light-green
TraesCS1D02G041600	Light-green
TraesCS1D02G092700	Light-green
TraesCS1D02G119900	Light-green
TraesCS1D02G157000	Light-green
TraesCS1D02G167400	Light-green
TraesCS1D02G204700	Light-green
TraesCS1D02G206700	Light-green
TraesCS1D02G208400	Light-green
TraesCS1D02G227000	Light-green
TraesCS1D02G227100	Light-green
TraesCS1D02G227200	Light-green
TraesCS1D02G284800	Light-green
TraesCS1D02G307200	Light-green
TraesCS1D02G309100	Light-green
TraesCS1D02G310000	Light-green
TraesCS1D02G325300	Light-green
TraesCS1D02G361400	Light-green
TraesCS1D02G425400	Light-green
TraesCS1D02G453000	Light-green
TraesCS2A02G048100	Light-green
TraesCS2A02G049900	Light-green
TraesCS2A02G081300	Light-green
TraesCS2A02G100600	Light-green
TraesCS2A02G123700	Light-green
TraesCS2A02G124200	Light-green
TraesCS2A02G148100	Light-green
TraesCS2A02G156600	Light-green
TraesCS2A02G194500	Light-green
TraesCS2A02G199300	Light-green
TraesCS2A02G225200	Light-green
TraesCS2A02G264800	Light-green
TraesCS2A02G271300	Light-green
TraesCS2A02G281200	Light-green
TraesCS2A02G357400	Light-green
TraesCS2A02G372600	Light-green
TraesCS2A02G380100	Light-green
TraesCS2A02G388500	Light-green
TraesCS2A02G394600	Light-green
TraesCS2A02G432500	Light-green
TraesCS2A02G450300	Light-green
TraesCS2A02G453400	Light-green
TraesCS2A02G455400	Light-green
TraesCS2A02G513400	Light-green
TraesCS2A02G513700	Light-green
TraesCS2A02G531200	Light-green
TraesCS2A02G531800	Light-green
TraesCS2A02G532000	Light-green
TraesCS2A02G532200	Light-green
TraesCS2A02G532300	Light-green
TraesCS2A02G532400	Light-green
TraesCS2A02G533800	Light-green
TraesCS2A02G543900	Light-green
TraesCS2B02G010100	Light-green
TraesCS2B02G059500	Light-green
TraesCS2B02G060800	Light-green
TraesCS2B02G091400	Light-green
TraesCS2B02G095900	Light-green
TraesCS2B02G115100	Light-green
TraesCS2B02G115300	Light-green
TraesCS2B02G189800	Light-green
TraesCS2B02G242500	Light-green
TraesCS2B02G275100	Light-green
TraesCS2B02G277300	Light-green
TraesCS2B02G289800	Light-green
TraesCS2B02G295200	Light-green
TraesCS2B02G313300	Light-green
TraesCS2B02G383600	Light-green
TraesCS2B02G389600	Light-green
TraesCS2B02G397000	Light-green
TraesCS2B02G411800	Light-green
TraesCS2B02G471900	Light-green
TraesCS2B02G472900	Light-green
TraesCS2B02G474700	Light-green
TraesCS2B02G474800	Light-green
TraesCS2B02G474900	Light-green
TraesCS2B02G476700	Light-green
TraesCS2B02G483400	Light-green
TraesCS2B02G483500	Light-green
TraesCS2B02G513900	Light-green
TraesCS2B02G514000	Light-green
TraesCS2B02G541400	Light-green
TraesCS2B02G541700	Light-green
TraesCS2B02G541800	Light-green
TraesCS2B02G560800	Light-green
TraesCS2B02G561000	Light-green
TraesCS2B02G561200	Light-green
TraesCS2B02G561300	Light-green
TraesCS2B02G561600	Light-green
TraesCS2B02G561700	Light-green
TraesCS2B02G561900	Light-green
TraesCS2B02G574100	Light-green
TraesCS2D02G024800	Light-green
TraesCS2D02G049200	Light-green
TraesCS2D02G066000	Light-green
TraesCS2D02G075200	Light-green
TraesCS2D02G087500	Light-green
TraesCS2D02G096000	Light-green
TraesCS2D02G100500	Light-green
TraesCS2D02G111800	Light-green
TraesCS2D02G112300	Light-green
TraesCS2D02G113000	Light-green
TraesCS2D02G142600	Light-green
TraesCS2D02G206900	Light-green
TraesCS2D02G231100	Light-green
TraesCS2D02G259200	Light-green
TraesCS2D02G271700	Light-green
TraesCS2D02G273600	Light-green
TraesCS2D02G280100	Light-green
TraesCS2D02G336900	Light-green
TraesCS2D02G371500	Light-green
TraesCS2D02G376300	Light-green
TraesCS2D02G389800	Light-green
TraesCS2D02G406200	Light-green
TraesCS2D02G447300	Light-green
TraesCS2D02G449900	Light-green
TraesCS2D02G453200	Light-green
TraesCS2D02G453400	Light-green
TraesCS2D02G453900	Light-green
TraesCS2D02G454500	Light-green
TraesCS2D02G455800	Light-green
TraesCS2D02G475600	Light-green
TraesCS2D02G487200	Light-green
TraesCS2D02G488500	Light-green
TraesCS2D02G515200	Light-green
TraesCS2D02G525000	Light-green
TraesCS2D02G536100	Light-green
TraesCS2D02G545100	Light-green
TraesCS2D02G589500	Light-green
TraesCS3A02G007500	Light-green
TraesCS3A02G044700	Light-green
TraesCS3A02G083000	Light-green
TraesCS3A02G092800	Light-green
TraesCS3A02G097800	Light-green
TraesCS3A02G102000	Light-green
TraesCS3A02G103500	Light-green
TraesCS3A02G106600	Light-green
TraesCS3A02G107200	Light-green
TraesCS3A02G116400	Light-green
TraesCS3A02G117000	Light-green
TraesCS3A02G127100	Light-green
TraesCS3A02G130300	Light-green
TraesCS3A02G152500	Light-green
TraesCS3A02G165300	Light-green
TraesCS3A02G165900	Light-green
TraesCS3A02G180300	Light-green
TraesCS3A02G180700	Light-green
TraesCS3A02G246700	Light-green
TraesCS3A02G253400	Light-green
TraesCS3A02G253500	Light-green
TraesCS3A02G253800	Light-green
TraesCS3A02G259900	Light-green
TraesCS3A02G260500	Light-green
TraesCS3A02G267500	Light-green
TraesCS3A02G280000	Light-green
TraesCS3A02G324600	Light-green
TraesCS3A02G325300	Light-green
TraesCS3A02G327500	Light-green
TraesCS3A02G345800	Light-green
TraesCS3A02G361800	Light-green
TraesCS3A02G363900	Light-green
TraesCS3A02G368800	Light-green
TraesCS3A02G382100	Light-green
TraesCS3A02G392000	Light-green
TraesCS3A02G408700	Light-green
TraesCS3A02G420900	Light-green
TraesCS3A02G429900	Light-green
TraesCS3A02G437000	Light-green
TraesCS3A02G455800	Light-green
TraesCS3A02G457700	Light-green
TraesCS3A02G470700	Light-green
TraesCS3A02G489300	Light-green
TraesCS3A02G489700	Light-green
TraesCS3B02G068500	Light-green
TraesCS3B02G106900	Light-green
TraesCS3B02G113500	Light-green
TraesCS3B02G119700	Light-green
TraesCS3B02G125600	Light-green
TraesCS3B02G135500	Light-green
TraesCS3B02G136000	Light-green
TraesCS3B02G149400	Light-green
TraesCS3B02G170700	Light-green
TraesCS3B02G181300	Light-green
TraesCS3B02G199900	Light-green
TraesCS3B02G200400	Light-green
TraesCS3B02G212400	Light-green
TraesCS3B02G236600	Light-green
TraesCS3B02G256300	Light-green
TraesCS3B02G272600	Light-green
TraesCS3B02G289500	Light-green
TraesCS3B02G293000	Light-green
TraesCS3B02G347200	Light-green
TraesCS3B02G368000	Light-green
TraesCS3B02G377600	Light-green
TraesCS3B02G400800	Light-green
TraesCS3B02G401600	Light-green
TraesCS3B02G407700	Light-green
TraesCS3B02G411000	Light-green
TraesCS3B02G414800	Light-green
TraesCS3B02G456400	Light-green
TraesCS3B02G472800	Light-green
TraesCS3B02G497900	Light-green
TraesCS3B02G550200	Light-green
TraesCS3D02G023900	Light-green
TraesCS3D02G036200	Light-green
TraesCS3D02G038000	Light-green
TraesCS3D02G060200	Light-green
TraesCS3D02G091700	Light-green
TraesCS3D02G098600	Light-green
TraesCS3D02G104200	Light-green
TraesCS3D02G104400	Light-green
TraesCS3D02G108700	Light-green
TraesCS3D02G109300	Light-green
TraesCS3D02G118300	Light-green
TraesCS3D02G130700	Light-green
TraesCS3D02G131200	Light-green
TraesCS3D02G158800	Light-green
TraesCS3D02G176300	Light-green
TraesCS3D02G244800	Light-green
TraesCS3D02G254400	Light-green
TraesCS3D02G254700	Light-green
TraesCS3D02G260100	Light-green
TraesCS3D02G282700	Light-green
TraesCS3D02G312000	Light-green
TraesCS3D02G329900	Light-green
TraesCS3D02G361800	Light-green
TraesCS3D02G368000	Light-green
TraesCS3D02G370000	Light-green
TraesCS3D02G371600	Light-green
TraesCS3D02G375900	Light-green
TraesCS3D02G379400	Light-green
TraesCS3D02G382600	Light-green
TraesCS3D02G403800	Light-green
TraesCS3D02G416400	Light-green
TraesCS3D02G423100	Light-green
TraesCS3D02G431700	Light-green
TraesCS3D02G450500	Light-green
TraesCS3D02G482700	Light-green
TraesCS3D02G495700	Light-green
TraesCS3D02G532400	Light-green
TraesCS4A02G005800	Light-green
TraesCS4A02G012800	Light-green
TraesCS4A02G034400	Light-green
TraesCS4A02G035900	Light-green
TraesCS4A02G043400	Light-green
TraesCS4A02G061700	Light-green
TraesCS4A02G074800	Light-green
TraesCS4A02G075600	Light-green
TraesCS4A02G101000	Light-green
TraesCS4A02G127600	Light-green
TraesCS4A02G175600	Light-green
TraesCS4A02G219700	Light-green
TraesCS4A02G221300	Light-green
TraesCS4A02G228800	Light-green
TraesCS4A02G234100	Light-green
TraesCS4A02G236200	Light-green
TraesCS4A02G286600	Light-green
TraesCS4A02G320200	Light-green
TraesCS4A02G327900	Light-green
TraesCS4A02G367300	Light-green
TraesCS4A02G379400	Light-green
TraesCS4A02G392200	Light-green
TraesCS4A02G403300	Light-green
TraesCS4A02G410200	Light-green
TraesCS4A02G452600	Light-green
TraesCS4B02G028000	Light-green
TraesCS4B02G042500	Light-green
TraesCS4B02G067500	Light-green
TraesCS4B02G078800	Light-green
TraesCS4B02G087800	Light-green
TraesCS4B02G098200	Light-green
TraesCS4B02G142200	Light-green
TraesCS4B02G183900	Light-green
TraesCS4B02G185100	Light-green
TraesCS4B02G237300	Light-green
TraesCS4B02G240900	Light-green
TraesCS4B02G242700	Light-green
TraesCS4B02G263300	Light-green
TraesCS4B02G263900	Light-green
TraesCS4B02G271000	Light-green
TraesCS4B02G280100	Light-green
TraesCS4B02G291500	Light-green
TraesCS4B02G299300	Light-green
TraesCS4B02G300600	Light-green
TraesCS4B02G316400	Light-green
TraesCS4B02G317200	Light-green
TraesCS4B02G332700	Light-green
TraesCS4B02G361200	Light-green
TraesCS4B02G385300	Light-green
TraesCS4D02G025500	Light-green
TraesCS4D02G055700	Light-green
TraesCS4D02G068300	Light-green
TraesCS4D02G077600	Light-green
TraesCS4D02G081500	Light-green
TraesCS4D02G084900	Light-green
TraesCS4D02G094400	Light-green
TraesCS4D02G137000	Light-green
TraesCS4D02G184900	Light-green
TraesCS4D02G232200	Light-green
TraesCS4D02G238600	Light-green
TraesCS4D02G240700	Light-green
TraesCS4D02G242100	Light-green
TraesCS4D02G245000	Light-green
TraesCS4D02G263500	Light-green
TraesCS4D02G270100	Light-green
TraesCS4D02G270500	Light-green
TraesCS4D02G308200	Light-green
TraesCS4D02G340800	Light-green
TraesCS4D02G354200	Light-green
TraesCS5A02G023800	Light-green
TraesCS5A02G027500	Light-green
TraesCS5A02G029800	Light-green
TraesCS5A02G060200	Light-green
TraesCS5A02G148900	Light-green
TraesCS5A02G152000	Light-green
TraesCS5A02G167100	Light-green
TraesCS5A02G168200	Light-green
TraesCS5A02G190700	Light-green
TraesCS5A02G197200	Light-green
TraesCS5A02G200100	Light-green
TraesCS5A02G215400	Light-green
TraesCS5A02G225200	Light-green
TraesCS5A02G226100	Light-green
TraesCS5A02G236200	Light-green
TraesCS5A02G277500	Light-green
TraesCS5A02G297200	Light-green
TraesCS5A02G305100	Light-green
TraesCS5A02G312000	Light-green
TraesCS5A02G337700	Light-green
TraesCS5A02G337800	Light-green
TraesCS5A02G337900	Light-green
TraesCS5A02G396000	Light-green
TraesCS5A02G400600	Light-green
TraesCS5A02G402900	Light-green
TraesCS5A02G460000	Light-green
TraesCS5A02G478500	Light-green
TraesCS5A02G529400	Light-green
TraesCS5A02G552000	Light-green
TraesCS5B02G009500	Light-green
TraesCS5B02G009600	Light-green
TraesCS5B02G023000	Light-green
TraesCS5B02G031800	Light-green
TraesCS5B02G075300	Light-green
TraesCS5B02G127900	Light-green
TraesCS5B02G147500	Light-green
TraesCS5B02G150600	Light-green
TraesCS5B02G165000	Light-green
TraesCS5B02G180800	Light-green
TraesCS5B02G192500	Light-green
TraesCS5B02G204500	Light-green
TraesCS5B02G223800	Light-green
TraesCS5B02G224600	Light-green
TraesCS5B02G234500	Light-green
TraesCS5B02G262700	Light-green
TraesCS5B02G277200	Light-green
TraesCS5B02G296500	Light-green
TraesCS5B02G336000	Light-green
TraesCS5B02G375100	Light-green
TraesCS5B02G400800	Light-green
TraesCS5B02G485700	Light-green
TraesCS5B02G490800	Light-green
TraesCS5B02G491500	Light-green
TraesCS5B02G493600	Light-green
TraesCS5B02G556500	Light-green
TraesCS5D02G026000	Light-green
TraesCS5D02G027500	Light-green
TraesCS5D02G081000	Light-green
TraesCS5D02G143900	Light-green
TraesCS5D02G158700	Light-green
TraesCS5D02G211800	Light-green
TraesCS5D02G216500	Light-green
TraesCS5D02G232500	Light-green
TraesCS5D02G233300	Light-green
TraesCS5D02G234400	Light-green
TraesCS5D02G271000	Light-green
TraesCS5D02G284800	Light-green
TraesCS5D02G304300	Light-green
TraesCS5D02G331200	Light-green
TraesCS5D02G388700	Light-green
TraesCS5D02G390300	Light-green
TraesCS5D02G405300	Light-green
TraesCS5D02G414400	Light-green
TraesCS5D02G415000	Light-green
TraesCS5D02G427000	Light-green
TraesCS5D02G485500	Light-green
TraesCS5D02G491900	Light-green
TraesCS5D02G545800	Light-green
TraesCS5D02G565000	Light-green
TraesCS6A02G017500	Light-green
TraesCS6A02G093000	Light-green
TraesCS6A02G115600	Light-green
TraesCS6A02G139000	Light-green
TraesCS6A02G163100	Light-green
TraesCS6A02G163200	Light-green
TraesCS6A02G178900	Light-green
TraesCS6A02G187700	Light-green
TraesCS6A02G210000	Light-green
TraesCS6A02G222100	Light-green
TraesCS6A02G222200	Light-green
TraesCS6A02G237200	Light-green
TraesCS6A02G279400	Light-green
TraesCS6A02G285200	Light-green
TraesCS6A02G333900	Light-green
TraesCS6A02G365800	Light-green
TraesCS6A02G365900	Light-green
TraesCS6A02G382300	Light-green
TraesCS6A02G398700	Light-green
TraesCS6B02G024900	Light-green
TraesCS6B02G082800	Light-green
TraesCS6B02G167300	Light-green
TraesCS6B02G167400	Light-green
TraesCS6B02G167500	Light-green
TraesCS6B02G167600	Light-green
TraesCS6B02G186000	Light-green
TraesCS6B02G186100	Light-green
TraesCS6B02G187400	Light-green
TraesCS6B02G191900	Light-green
TraesCS6B02G206300	Light-green
TraesCS6B02G216900	Light-green
TraesCS6B02G273500	Light-green
TraesCS6B02G275300	Light-green
TraesCS6B02G308200	Light-green
TraesCS6B02G339300	Light-green
TraesCS6B02G351700	Light-green
TraesCS6B02G364600	Light-green
TraesCS6B02G388400	Light-green
TraesCS6B02G400000	Light-green
TraesCS6B02G400500	Light-green
TraesCS6B02G400700	Light-green
TraesCS6B02G425200	Light-green
TraesCS6D02G020700	Light-green
TraesCS6D02G021200	Light-green
TraesCS6D02G078300	Light-green
TraesCS6D02G105400	Light-green
TraesCS6D02G118800	Light-green
TraesCS6D02G127700	Light-green
TraesCS6D02G127800	Light-green
TraesCS6D02G143100	Light-green
TraesCS6D02G148000	Light-green
TraesCS6D02G148200	Light-green
TraesCS6D02G148600	Light-green
TraesCS6D02G157100	Light-green
TraesCS6D02G178400	Light-green
TraesCS6D02G193200	Light-green
TraesCS6D02G219800	Light-green
TraesCS6D02G233500	Light-green
TraesCS6D02G246000	Light-green
TraesCS6D02G257500	Light-green
TraesCS6D02G259800	Light-green
TraesCS6D02G276500	Light-green
TraesCS6D02G288900	Light-green
TraesCS6D02G300700	Light-green
TraesCS6D02G300800	Light-green
TraesCS6D02G306000	Light-green
TraesCS6D02G313100	Light-green
TraesCS6D02G315100	Light-green
TraesCS6D02G357500	Light-green
TraesCS6D02G370800	Light-green
TraesCS6D02G382900	Light-green
TraesCS6D02G401600	Light-green
TraesCS7A02G064300	Light-green
TraesCS7A02G065000	Light-green
TraesCS7A02G065100	Light-green
TraesCS7A02G091900	Light-green
TraesCS7A02G093300	Light-green
TraesCS7A02G193700	Light-green
TraesCS7A02G228600	Light-green
TraesCS7A02G245800	Light-green
TraesCS7A02G271600	Light-green
TraesCS7A02G272100	Light-green
TraesCS7A02G280900	Light-green
TraesCS7A02G347200	Light-green
TraesCS7A02G347800	Light-green
TraesCS7A02G347900	Light-green
TraesCS7A02G357400	Light-green
TraesCS7A02G358200	Light-green
TraesCS7A02G361300	Light-green
TraesCS7A02G368500	Light-green
TraesCS7A02G370400	Light-green
TraesCS7A02G376700	Light-green
TraesCS7A02G394600	Light-green
TraesCS7A02G401900	Light-green
TraesCS7A02G449300	Light-green
TraesCS7A02G484700	Light-green
TraesCS7A02G509100	Light-green
TraesCS7A02G512400	Light-green
TraesCS7A02G551400	Light-green
TraesCS7A02G565100	Light-green
TraesCS7B02G010600	Light-green
TraesCS7B02G054100	Light-green
TraesCS7B02G055800	Light-green
TraesCS7B02G073900	Light-green
TraesCS7B02G084400	Light-green
TraesCS7B02G169900	Light-green
TraesCS7B02G170400	Light-green
TraesCS7B02G180300	Light-green
TraesCS7B02G229900	Light-green
TraesCS7B02G234500	Light-green
TraesCS7B02G235400	Light-green
TraesCS7B02G236000	Light-green
TraesCS7B02G257400	Light-green
TraesCS7B02G269600	Light-green
TraesCS7B02G270400	Light-green
TraesCS7B02G296600	Light-green
TraesCS7B02G334900	Light-green
TraesCS7B02G370600	Light-green
TraesCS7B02G378700	Light-green
TraesCS7B02G388300	Light-green
TraesCS7B02G430000	Light-green
TraesCS7D02G029100	Light-green
TraesCS7D02G059100	Light-green
TraesCS7D02G059600	Light-green
TraesCS7D02G059700	Light-green
TraesCS7D02G082500	Light-green
TraesCS7D02G088000	Light-green
TraesCS7D02G088500	Light-green
TraesCS7D02G088700	Light-green
TraesCS7D02G090600	Light-green
TraesCS7D02G108300	Light-green
TraesCS7D02G108500	Light-green
TraesCS7D02G108600	Light-green
TraesCS7D02G152000	Light-green
TraesCS7D02G190600	Light-green
TraesCS7D02G221800	Light-green
TraesCS7D02G229700	Light-green
TraesCS7D02G262700	Light-green
TraesCS7D02G271900	Light-green
TraesCS7D02G272400	Light-green
TraesCS7D02G279500	Light-green
TraesCS7D02G331100	Light-green
TraesCS7D02G331200	Light-green
TraesCS7D02G331800	Light-green
TraesCS7D02G352400	Light-green
TraesCS7D02G364600	Light-green
TraesCS7D02G390100	Light-green
TraesCS7D02G390400	Light-green
TraesCS7D02G425700	Light-green
TraesCS7D02G472100	Light-green
TraesCS7D02G483200	Light-green
TraesCS7D02G503400	Light-green
TraesCS7D02G516800	Light-green
TraesCS7D02G538000	Light-green
TraesCS1A02G060200	Navajo-white
TraesCS1A02G076900	Navajo-white
TraesCS1A02G083800	Navajo-white
TraesCS1A02G089500	Navajo-white
TraesCS1A02G099000	Navajo-white
TraesCS1A02G125500	Navajo-white
TraesCS1A02G145100	Navajo-white
TraesCS1A02G173000	Navajo-white
TraesCS1A02G187300	Navajo-white
TraesCS1A02G192800	Navajo-white
TraesCS1A02G198900	Navajo-white
TraesCS1A02G230300	Navajo-white
TraesCS1A02G253400	Navajo-white
TraesCS1A02G263900	Navajo-white
TraesCS1A02G264500	Navajo-white
TraesCS1A02G305200	Navajo-white
TraesCS1A02G311900	Navajo-white
TraesCS1A02G373000	Navajo-white
TraesCS1A02G382200	Navajo-white
TraesCS1B02G078700	Navajo-white
TraesCS1B02G095000	Navajo-white
TraesCS1B02G191300	Navajo-white
TraesCS1B02G264900	Navajo-white
TraesCS1B02G274500	Navajo-white
TraesCS1B02G287700	Navajo-white
TraesCS1B02G311100	Navajo-white
TraesCS1B02G314000	Navajo-white
TraesCS1B02G315900	Navajo-white
TraesCS1B02G393200	Navajo-white
TraesCS1B02G407500	Navajo-white
TraesCS1B02G413900	Navajo-white
TraesCS1B02G478700	Navajo-white
TraesCS1D02G004500	Navajo-white
TraesCS1D02G013600	Navajo-white
TraesCS1D02G047300	Navajo-white
TraesCS1D02G053800	Navajo-white
TraesCS1D02G061200	Navajo-white
TraesCS1D02G079100	Navajo-white
TraesCS1D02G189600	Navajo-white
TraesCS1D02G252900	Navajo-white
TraesCS1D02G264000	Navajo-white
TraesCS1D02G264700	Navajo-white
TraesCS1D02G303100	Navajo-white
TraesCS1D02G304800	Navajo-white
TraesCS1D02G379800	Navajo-white
TraesCS1D02G392100	Navajo-white
TraesCS2A02G036900	Navajo-white
TraesCS2A02G046600	Navajo-white
TraesCS2A02G100800	Navajo-white
TraesCS2A02G106700	Navajo-white
TraesCS2A02G130900	Navajo-white
TraesCS2A02G255900	Navajo-white
TraesCS2A02G289300	Navajo-white
TraesCS2A02G296600	Navajo-white
TraesCS2A02G298000	Navajo-white
TraesCS2A02G309900	Navajo-white
TraesCS2A02G389900	Navajo-white
TraesCS2A02G393500	Navajo-white
TraesCS2A02G478900	Navajo-white
TraesCS2A02G535900	Navajo-white
TraesCS2A02G574700	Navajo-white
TraesCS2A02G581600	Navajo-white
TraesCS2A02G584400	Navajo-white
TraesCS2B02G042600	Navajo-white
TraesCS2B02G062500	Navajo-white
TraesCS2B02G104400	Navajo-white
TraesCS2B02G118000	Navajo-white
TraesCS2B02G187100	Navajo-white
TraesCS2B02G200100	Navajo-white
TraesCS2B02G220700	Navajo-white
TraesCS2B02G220900	Navajo-white
TraesCS2B02G272700	Navajo-white
TraesCS2B02G301800	Navajo-white
TraesCS2B02G305900	Navajo-white
TraesCS2B02G312800	Navajo-white
TraesCS2B02G336300	Navajo-white
TraesCS2B02G394400	Navajo-white
TraesCS2B02G396800	Navajo-white
TraesCS2B02G411500	Navajo-white
TraesCS2B02G503300	Navajo-white
TraesCS2B02G532100	Navajo-white
TraesCS2B02G538800	Navajo-white
TraesCS2B02G574600	Navajo-white
TraesCS2B02G590200	Navajo-white
TraesCS2B02G590400	Navajo-white
TraesCS2D02G039400	Navajo-white
TraesCS2D02G059900	Navajo-white
TraesCS2D02G063000	Navajo-white
TraesCS2D02G100200	Navajo-white
TraesCS2D02G100300	Navajo-white
TraesCS2D02G107300	Navajo-white
TraesCS2D02G168200	Navajo-white
TraesCS2D02G216500	Navajo-white
TraesCS2D02G283400	Navajo-white
TraesCS2D02G294500	Navajo-white
TraesCS2D02G332500	Navajo-white
TraesCS2D02G347500	Navajo-white
TraesCS2D02G349500	Navajo-white
TraesCS2D02G391400	Navajo-white
TraesCS2D02G398200	Navajo-white
TraesCS2D02G436100	Navajo-white
TraesCS2D02G560800	Navajo-white
TraesCS2D02G563000	Navajo-white
TraesCS2D02G563100	Navajo-white
TraesCS2D02G588300	Navajo-white
TraesCS2D02G598500	Navajo-white
TraesCS3A02G003400	Navajo-white
TraesCS3A02G068300	Navajo-white
TraesCS3A02G069200	Navajo-white
TraesCS3A02G074500	Navajo-white
TraesCS3A02G131200	Navajo-white
TraesCS3A02G146100	Navajo-white
TraesCS3A02G165700	Navajo-white
TraesCS3A02G180600	Navajo-white
TraesCS3A02G206100	Navajo-white
TraesCS3A02G236700	Navajo-white
TraesCS3A02G246200	Navajo-white
TraesCS3A02G310400	Navajo-white
TraesCS3A02G362800	Navajo-white
TraesCS3A02G396100	Navajo-white
TraesCS3A02G411700	Navajo-white
TraesCS3A02G444800	Navajo-white
TraesCS3A02G472400	Navajo-white
TraesCS3A02G490600	Navajo-white
TraesCS3B02G016500	Navajo-white
TraesCS3B02G055900	Navajo-white
TraesCS3B02G123300	Navajo-white
TraesCS3B02G128500	Navajo-white
TraesCS3B02G210300	Navajo-white
TraesCS3B02G226200	Navajo-white
TraesCS3B02G262500	Navajo-white
TraesCS3B02G263100	Navajo-white
TraesCS3B02G282300	Navajo-white
TraesCS3B02G282400	Navajo-white
TraesCS3B02G308000	Navajo-white
TraesCS3B02G344600	Navajo-white
TraesCS3B02G395200	Navajo-white
TraesCS3B02G445200	Navajo-white
TraesCS3B02G578600	Navajo-white
TraesCS3D02G029500	Navajo-white
TraesCS3D02G094300	Navajo-white
TraesCS3D02G121800	Navajo-white
TraesCS3D02G136300	Navajo-white
TraesCS3D02G147100	Navajo-white
TraesCS3D02G164900	Navajo-white
TraesCS3D02G175900	Navajo-white
TraesCS3D02G185500	Navajo-white
TraesCS3D02G203300	Navajo-white
TraesCS3D02G212700	Navajo-white
TraesCS3D02G237100	Navajo-white
TraesCS3D02G245300	Navajo-white
TraesCS3D02G248300	Navajo-white
TraesCS3D02G270600	Navajo-white
TraesCS3D02G309900	Navajo-white
TraesCS3D02G356500	Navajo-white
TraesCS3D02G360500	Navajo-white
TraesCS3D02G380500	Navajo-white
TraesCS3D02G385500	Navajo-white
TraesCS3D02G405900	Navajo-white
TraesCS3D02G517800	Navajo-white
TraesCS3D02G534200	Navajo-white
TraesCS4A02G029100	Navajo-white
TraesCS4A02G034500	Navajo-white
TraesCS4A02G055900	Navajo-white
TraesCS4A02G071700	Navajo-white
TraesCS4A02G098500	Navajo-white
TraesCS4A02G115600	Navajo-white
TraesCS4A02G122700	Navajo-white
TraesCS4A02G133100	Navajo-white
TraesCS4A02G162200	Navajo-white
TraesCS4A02G177900	Navajo-white
TraesCS4A02G192900	Navajo-white
TraesCS4A02G211100	Navajo-white
TraesCS4A02G279100	Navajo-white
TraesCS4A02G283600	Navajo-white
TraesCS4A02G317700	Navajo-white
TraesCS4A02G331100	Navajo-white
TraesCS4A02G384500	Navajo-white
TraesCS4A02G474100	Navajo-white
TraesCS4A02G485900	Navajo-white
TraesCS4B02G033100	Navajo-white
TraesCS4B02G033600	Navajo-white
TraesCS4B02G048500	Navajo-white
TraesCS4B02G059300	Navajo-white
TraesCS4B02G064600	Navajo-white
TraesCS4B02G106200	Navajo-white
TraesCS4B02G153700	Navajo-white
TraesCS4B02G197500	Navajo-white
TraesCS4B02G217100	Navajo-white
TraesCS4B02G227600	Navajo-white
TraesCS4B02G270800	Navajo-white
TraesCS4B02G276700	Navajo-white
TraesCS4B02G318700	Navajo-white
TraesCS4B02G320100	Navajo-white
TraesCS4B02G346800	Navajo-white
TraesCS4B02G360600	Navajo-white
TraesCS4B02G396800	Navajo-white
TraesCS4D02G001800	Navajo-white
TraesCS4D02G030700	Navajo-white
TraesCS4D02G031600	Navajo-white
TraesCS4D02G031700	Navajo-white
TraesCS4D02G031800	Navajo-white
TraesCS4D02G031900	Navajo-white
TraesCS4D02G053700	Navajo-white
TraesCS4D02G095800	Navajo-white
TraesCS4D02G166000	Navajo-white
TraesCS4D02G189800	Navajo-white
TraesCS4D02G212500	Navajo-white
TraesCS4D02G228500	Navajo-white
TraesCS4D02G275300	Navajo-white
TraesCS4D02G283600	Navajo-white
TraesCS4D02G316600	Navajo-white
TraesCS4D02G358900	Navajo-white
TraesCS4D02G359900	Navajo-white
TraesCS5A02G002000	Navajo-white
TraesCS5A02G011300	Navajo-white
TraesCS5A02G051200	Navajo-white
TraesCS5A02G057500	Navajo-white
TraesCS5A02G097200	Navajo-white
TraesCS5A02G100000	Navajo-white
TraesCS5A02G149600	Navajo-white
TraesCS5A02G152400	Navajo-white
TraesCS5A02G218300	Navajo-white
TraesCS5A02G349500	Navajo-white
TraesCS5A02G371800	Navajo-white
TraesCS5A02G373500	Navajo-white
TraesCS5A02G385400	Navajo-white
TraesCS5A02G410500	Navajo-white
TraesCS5A02G491900	Navajo-white
TraesCS5A02G557700	Navajo-white
TraesCS5B02G002100	Navajo-white
TraesCS5B02G014000	Navajo-white
TraesCS5B02G025700	Navajo-white
TraesCS5B02G059200	Navajo-white
TraesCS5B02G059400	Navajo-white
TraesCS5B02G072300	Navajo-white
TraesCS5B02G151000	Navajo-white
TraesCS5B02G294500	Navajo-white
TraesCS5B02G350900	Navajo-white
TraesCS5B02G354400	Navajo-white
TraesCS5B02G371200	Navajo-white
TraesCS5B02G375500	Navajo-white
TraesCS5B02G399900	Navajo-white
TraesCS5B02G493700	Navajo-white
TraesCS5D02G003000	Navajo-white
TraesCS5D02G003200	Navajo-white
TraesCS5D02G068500	Navajo-white
TraesCS5D02G103400	Navajo-white
TraesCS5D02G133300	Navajo-white
TraesCS5D02G157600	Navajo-white
TraesCS5D02G193700	Navajo-white
TraesCS5D02G199600	Navajo-white
TraesCS5D02G233900	Navajo-white
TraesCS5D02G269300	Navajo-white
TraesCS5D02G302700	Navajo-white
TraesCS5D02G333800	Navajo-white
TraesCS5D02G381300	Navajo-white
TraesCS5D02G383000	Navajo-white
TraesCS5D02G395400	Navajo-white
TraesCS5D02G436000	Navajo-white
TraesCS6A02G014000	Navajo-white
TraesCS6A02G118300	Navajo-white
TraesCS6A02G153700	Navajo-white
TraesCS6A02G168500	Navajo-white
TraesCS6A02G177900	Navajo-white
TraesCS6A02G220400	Navajo-white
TraesCS6A02G253500	Navajo-white
TraesCS6A02G258600	Navajo-white
TraesCS6A02G261100	Navajo-white
TraesCS6A02G276300	Navajo-white
TraesCS6A02G318600	Navajo-white
TraesCS6A02G335400	Navajo-white
TraesCS6A02G393500	Navajo-white
TraesCS6B02G041200	Navajo-white
TraesCS6B02G059300	Navajo-white
TraesCS6B02G064900	Navajo-white
TraesCS6B02G146500	Navajo-white
TraesCS6B02G160500	Navajo-white
TraesCS6B02G174600	Navajo-white
TraesCS6B02G206900	Navajo-white
TraesCS6B02G246500	Navajo-white
TraesCS6B02G265200	Navajo-white
TraesCS6B02G266800	Navajo-white
TraesCS6B02G271900	Navajo-white
TraesCS6B02G288500	Navajo-white
TraesCS6B02G298200	Navajo-white
TraesCS6B02G347100	Navajo-white
TraesCS6B02G347300	Navajo-white
TraesCS6B02G356800	Navajo-white
TraesCS6B02G366100	Navajo-white
TraesCS6B02G413500	Navajo-white
TraesCS6B02G413600	Navajo-white
TraesCS6B02G416900	Navajo-white
TraesCS6B02G450200	Navajo-white
TraesCS6D02G017200	Navajo-white
TraesCS6D02G017300	Navajo-white
TraesCS6D02G025800	Navajo-white
TraesCS6D02G161200	Navajo-white
TraesCS6D02G166500	Navajo-white
TraesCS6D02G199200	Navajo-white
TraesCS6D02G233600	Navajo-white
TraesCS6D02G296300	Navajo-white
TraesCS6D02G297800	Navajo-white
TraesCS6D02G308500	Navajo-white
TraesCS6D02G315300	Navajo-white
TraesCS6D02G354800	Navajo-white
TraesCS6D02G396900	Navajo-white
TraesCS7A02G103300	Navajo-white
TraesCS7A02G201800	Navajo-white
TraesCS7A02G208000	Navajo-white
TraesCS7A02G210300	Navajo-white
TraesCS7A02G278400	Navajo-white
TraesCS7A02G298600	Navajo-white
TraesCS7A02G299400	Navajo-white
TraesCS7A02G313700	Navajo-white
TraesCS7A02G351800	Navajo-white
TraesCS7A02G361000	Navajo-white
TraesCS7A02G412700	Navajo-white
TraesCS7A02G427600	Navajo-white
TraesCS7A02G428500	Navajo-white
TraesCS7A02G481500	Navajo-white
TraesCS7A02G489000	Navajo-white
TraesCS7A02G513700	Navajo-white
TraesCS7A02G513800	Navajo-white
TraesCS7A02G553800	Navajo-white
TraesCS7B02G032800	Navajo-white
TraesCS7B02G038100	Navajo-white
TraesCS7B02G074700	Navajo-white
TraesCS7B02G138300	Navajo-white
TraesCS7B02G188000	Navajo-white
TraesCS7B02G188400	Navajo-white
TraesCS7B02G266800	Navajo-white
TraesCS7B02G277400	Navajo-white
TraesCS7B02G312000	Navajo-white
TraesCS7B02G314900	Navajo-white
TraesCS7B02G327700	Navajo-white
TraesCS7B02G381400	Navajo-white
TraesCS7B02G383900	Navajo-white
TraesCS7B02G471700	Navajo-white
TraesCS7D02G001100	Navajo-white
TraesCS7D02G014900	Navajo-white
TraesCS7D02G040900	Navajo-white
TraesCS7D02G041000	Navajo-white
TraesCS7D02G078400	Navajo-white
TraesCS7D02G078900	Navajo-white
TraesCS7D02G079000	Navajo-white
TraesCS7D02G097200	Navajo-white
TraesCS7D02G111800	Navajo-white
TraesCS7D02G131700	Navajo-white
TraesCS7D02G196700	Navajo-white
TraesCS7D02G210400	Navajo-white
TraesCS7D02G227800	Navajo-white
TraesCS7D02G294300	Navajo-white
TraesCS7D02G295400	Navajo-white
TraesCS7D02G320400	Navajo-white
TraesCS7D02G333900	Navajo-white
TraesCS7D02G349100	Navajo-white
TraesCS7D02G355100	Navajo-white
TraesCS7D02G362100	Navajo-white
TraesCS7D02G405700	Navajo-white
TraesCS7D02G418600	Navajo-white
TraesCS7D02G459600	Navajo-white
TraesCS7D02G468600	Navajo-white
TraesCS7D02G475300	Navajo-white
TraesCS7D02G480300	Navajo-white
TraesCS7D02G488000	Navajo-white
TraesCS7D02G503000	Navajo-white
TraesCS7D02G504200	Navajo-white
TraesCS1A02G013000	Orange
TraesCS1D02G006500	Orange
TraesCS5D02G005400	Orange
TraesCS5D02G344600	Orange
TraesCS5D02G317400	Orange
TraesCS5D02G317100	Orange
TraesCS1A02G012000	Orange
TraesCS1A02G012600	Orange
TraesCS1A02G012700	Orange
TraesCS1A02G012800	Orange
TraesCS1A02G012900	Orange
TraesCS1A02G013800	Orange
TraesCS1A02G020000	Orange
TraesCS1A02G022700	Orange
TraesCS1A02G037300	Orange
TraesCS1A02G038100	Orange
TraesCS1A02G038200	Orange
TraesCS1A02G043300	Orange
TraesCS1A02G050100	Orange
TraesCS1A02G054400	Orange
TraesCS1A02G058600	Orange
TraesCS1A02G059100	Orange
TraesCS1A02G068500	Orange
TraesCS1A02G071500	Orange
TraesCS1A02G073900	Orange
TraesCS1A02G081200	Orange
TraesCS1A02G083100	Orange
TraesCS1A02G084900	Orange
TraesCS1A02G094700	Orange
TraesCS1A02G099500	Orange
TraesCS1A02G108400	Orange
TraesCS1A02G111500	Orange
TraesCS1A02G113300	Orange
TraesCS1A02G113800	Orange
TraesCS1A02G114000	Orange
TraesCS1A02G117000	Orange
TraesCS1A02G117400	Orange
TraesCS1A02G125600	Orange
TraesCS1A02G129300	Orange
TraesCS1A02G129400	Orange
TraesCS1A02G131900	Orange
TraesCS1A02G132400	Orange
TraesCS1A02G135700	Orange
TraesCS1A02G143300	Orange
TraesCS1A02G147400	Orange
TraesCS1A02G148400	Orange
TraesCS1A02G150400	Orange
TraesCS1A02G156400	Orange
TraesCS1A02G159600	Orange
TraesCS1A02G161400	Orange
TraesCS1A02G164800	Orange
TraesCS1A02G167700	Orange
TraesCS1A02G170100	Orange
TraesCS1A02G176000	Orange
TraesCS1A02G176900	Orange
TraesCS1A02G181100	Orange
TraesCS1A02G185700	Orange
TraesCS1A02G186100	Orange
TraesCS1A02G190400	Orange
TraesCS1A02G196000	Orange
TraesCS1A02G203600	Orange
TraesCS1A02G203700	Orange
TraesCS1A02G209100	Orange
TraesCS1A02G211000	Orange
TraesCS1A02G211300	Orange
TraesCS1A02G212000	Orange
TraesCS1A02G212200	Orange
TraesCS1A02G212400	Orange
TraesCS1A02G213000	Orange
TraesCS1A02G214500	Orange
TraesCS1A02G215300	Orange
TraesCS1A02G215500	Orange
TraesCS1A02G217000	Orange
TraesCS1A02G225000	Orange
TraesCS1A02G226000	Orange
TraesCS1A02G227700	Orange
TraesCS1A02G228800	Orange
TraesCS1A02G229000	Orange
TraesCS1A02G229100	Orange
TraesCS1A02G234100	Orange
TraesCS1A02G234600	Orange
TraesCS1A02G238100	Orange
TraesCS1A02G239600	Orange
TraesCS1A02G243200	Orange
TraesCS1A02G244300	Orange
TraesCS1A02G248300	Orange
TraesCS1A02G249100	Orange
TraesCS1A02G249300	Orange
TraesCS1A02G249600	Orange
TraesCS1A02G249800	Orange
TraesCS1A02G252600	Orange
TraesCS1A02G256800	Orange
TraesCS1A02G259800	Orange
TraesCS1A02G260500	Orange
TraesCS1A02G261900	Orange
TraesCS1A02G262000	Orange
TraesCS1A02G263400	Orange
TraesCS1A02G264000	Orange
TraesCS1A02G266100	Orange
TraesCS1A02G268400	Orange
TraesCS1A02G272100	Orange
TraesCS1A02G273900	Orange
TraesCS1A02G274300	Orange
TraesCS1A02G275400	Orange
TraesCS1A02G281300	Orange
TraesCS1A02G283100	Orange
TraesCS1A02G287000	Orange
TraesCS1A02G287700	Orange
TraesCS1A02G287800	Orange
TraesCS1A02G291500	Orange
TraesCS1A02G291600	Orange
TraesCS1A02G291700	Orange
TraesCS1A02G292000	Orange
TraesCS1A02G295400	Orange
TraesCS1A02G295700	Orange
TraesCS1A02G295900	Orange
TraesCS1A02G297600	Orange
TraesCS1A02G299100	Orange
TraesCS1A02G299500	Orange
TraesCS1A02G302100	Orange
TraesCS1A02G309800	Orange
TraesCS1A02G310600	Orange
TraesCS1A02G313900	Orange
TraesCS1A02G314100	Orange
TraesCS1A02G318200	Orange
TraesCS1A02G318300	Orange
TraesCS1A02G318600	Orange
TraesCS1A02G320500	Orange
TraesCS1A02G335100	Orange
TraesCS1A02G335200	Orange
TraesCS1A02G335300	Orange
TraesCS1A02G335400	Orange
TraesCS1A02G335500	Orange
TraesCS1A02G342600	Orange
TraesCS1A02G344400	Orange
TraesCS1A02G345600	Orange
TraesCS1A02G346300	Orange
TraesCS1A02G348600	Orange
TraesCS1A02G352200	Orange
TraesCS1A02G359800	Orange
TraesCS1A02G359900	Orange
TraesCS1A02G360000	Orange
TraesCS1A02G360200	Orange
TraesCS1A02G360700	Orange
TraesCS1A02G361600	Orange
TraesCS1A02G361700	Orange
TraesCS1A02G361900	Orange
TraesCS1A02G363000	Orange
TraesCS1A02G375200	Orange
TraesCS1A02G388600	Orange
TraesCS1A02G391900	Orange
TraesCS1A02G394600	Orange
TraesCS1A02G396700	Orange
TraesCS1A02G402500	Orange
TraesCS1A02G405800	Orange
TraesCS1A02G407800	Orange
TraesCS1A02G407900	Orange
TraesCS1A02G414700	Orange
TraesCS1A02G416700	Orange
TraesCS1A02G420700	Orange
TraesCS1A02G424300	Orange
TraesCS1A02G435000	Orange
TraesCS1A02G444300	Orange
TraesCS1B02G015800	Orange
TraesCS1B02G017300	Orange
TraesCS1B02G017800	Orange
TraesCS1B02G021000	Orange
TraesCS1B02G027200	Orange
TraesCS1B02G027300	Orange
TraesCS1B02G029000	Orange
TraesCS1B02G036000	Orange
TraesCS1B02G048900	Orange
TraesCS1B02G049100	Orange
TraesCS1B02G049200	Orange
TraesCS1B02G059000	Orange
TraesCS1B02G071500	Orange
TraesCS1B02G084700	Orange
TraesCS1B02G086400	Orange
TraesCS1B02G092400	Orange
TraesCS1B02G095800	Orange
TraesCS1B02G097900	Orange
TraesCS1B02G098000	Orange
TraesCS1B02G133400	Orange
TraesCS1B02G136900	Orange
TraesCS1B02G146200	Orange
TraesCS1B02G150400	Orange
TraesCS1B02G154500	Orange
TraesCS1B02G155700	Orange
TraesCS1B02G156900	Orange
TraesCS1B02G159900	Orange
TraesCS1B02G166100	Orange
TraesCS1B02G177900	Orange
TraesCS1B02G181800	Orange
TraesCS1B02G182400	Orange
TraesCS1B02G186800	Orange
TraesCS1B02G192300	Orange
TraesCS1B02G192500	Orange
TraesCS1B02G194900	Orange
TraesCS1B02G199500	Orange
TraesCS1B02G199900	Orange
TraesCS1B02G202700	Orange
TraesCS1B02G210600	Orange
TraesCS1B02G213100	Orange
TraesCS1B02G217600	Orange
TraesCS1B02G221600	Orange
TraesCS1B02G223300	Orange
TraesCS1B02G225000	Orange
TraesCS1B02G225700	Orange
TraesCS1B02G225800	Orange
TraesCS1B02G226100	Orange
TraesCS1B02G226500	Orange
TraesCS1B02G229000	Orange
TraesCS1B02G230100	Orange
TraesCS1B02G234200	Orange
TraesCS1B02G238900	Orange
TraesCS1B02G240100	Orange
TraesCS1B02G242000	Orange
TraesCS1B02G243200	Orange
TraesCS1B02G243300	Orange
TraesCS1B02G244900	Orange
TraesCS1B02G245000	Orange
TraesCS1B02G245200	Orange
TraesCS1B02G245300	Orange
TraesCS1B02G249000	Orange
TraesCS1B02G249100	Orange
TraesCS1B02G252600	Orange
TraesCS1B02G254100	Orange
TraesCS1B02G259800	Orange
TraesCS1B02G260000	Orange
TraesCS1B02G260400	Orange
TraesCS1B02G263100	Orange
TraesCS1B02G263400	Orange
TraesCS1B02G267200	Orange
TraesCS1B02G269400	Orange
TraesCS1B02G270100	Orange
TraesCS1B02G274600	Orange
TraesCS1B02G280100	Orange
TraesCS1B02G281200	Orange
TraesCS1B02G281400	Orange
TraesCS1B02G283600	Orange
TraesCS1B02G283700	Orange
TraesCS1B02G284600	Orange
TraesCS1B02G287300	Orange
TraesCS1B02G290500	Orange
TraesCS1B02G291100	Orange
TraesCS1B02G292200	Orange
TraesCS1B02G294900	Orange
TraesCS1B02G297100	Orange
TraesCS1B02G297200	Orange
TraesCS1B02G300900	Orange
TraesCS1B02G301000	Orange
TraesCS1B02G301100	Orange
TraesCS1B02G301400	Orange
TraesCS1B02G304700	Orange
TraesCS1B02G306800	Orange
TraesCS1B02G308900	Orange
TraesCS1B02G309300	Orange
TraesCS1B02G313400	Orange
TraesCS1B02G316000	Orange
TraesCS1B02G317200	Orange
TraesCS1B02G318000	Orange
TraesCS1B02G318500	Orange
TraesCS1B02G320900	Orange
TraesCS1B02G321900	Orange
TraesCS1B02G324300	Orange
TraesCS1B02G330600	Orange
TraesCS1B02G339000	Orange
TraesCS1B02G339100	Orange
TraesCS1B02G348200	Orange
TraesCS1B02G348300	Orange
TraesCS1B02G348400	Orange
TraesCS1B02G350700	Orange
TraesCS1B02G352400	Orange
TraesCS1B02G357400	Orange
TraesCS1B02G359200	Orange
TraesCS1B02G362500	Orange
TraesCS1B02G362600	Orange
TraesCS1B02G363200	Orange
TraesCS1B02G365400	Orange
TraesCS1B02G374600	Orange
TraesCS1B02G375900	Orange
TraesCS1B02G376300	Orange
TraesCS1B02G376400	Orange
TraesCS1B02G376500	Orange
TraesCS1B02G376600	Orange
TraesCS1B02G376700	Orange
TraesCS1B02G378300	Orange
TraesCS1B02G378400	Orange
TraesCS1B02G378600	Orange
TraesCS1B02G378700	Orange
TraesCS1B02G380200	Orange
TraesCS1B02G386500	Orange
TraesCS1B02G386600	Orange
TraesCS1B02G386700	Orange
TraesCS1B02G387100	Orange
TraesCS1B02G390200	Orange
TraesCS1B02G390300	Orange
TraesCS1B02G392400	Orange
TraesCS1B02G395400	Orange
TraesCS1B02G396000	Orange
TraesCS1B02G402100	Orange
TraesCS1B02G403000	Orange
TraesCS1B02G416600	Orange
TraesCS1B02G420000	Orange
TraesCS1B02G423300	Orange
TraesCS1B02G437900	Orange
TraesCS1B02G447000	Orange
TraesCS1B02G454500	Orange
TraesCS1B02G464700	Orange
TraesCS1B02G467900	Orange
TraesCS1B02G470800	Orange
TraesCS1B02G473900	Orange
TraesCS1B02G474400	Orange
TraesCS1D02G010100	Orange
TraesCS1D02G010800	Orange
TraesCS1D02G011100	Orange
TraesCS1D02G011700	Orange
TraesCS1D02G019500	Orange
TraesCS1D02G020400	Orange
TraesCS1D02G021100	Orange
TraesCS1D02G033200	Orange
TraesCS1D02G033300	Orange
TraesCS1D02G037700	Orange
TraesCS1D02G039800	Orange
TraesCS1D02G039900	Orange
TraesCS1D02G040000	Orange
TraesCS1D02G048000	Orange
TraesCS1D02G050600	Orange
TraesCS1D02G052700	Orange
TraesCS1D02G060500	Orange
TraesCS1D02G073900	Orange
TraesCS1D02G076600	Orange
TraesCS1D02G079200	Orange
TraesCS1D02G079800	Orange
TraesCS1D02G080900	Orange
TraesCS1D02G081600	Orange
TraesCS1D02G081700	Orange
TraesCS1D02G082800	Orange
TraesCS1D02G095100	Orange
TraesCS1D02G100800	Orange
TraesCS1D02G103000	Orange
TraesCS1D02G103700	Orange
TraesCS1D02G106900	Orange
TraesCS1D02G107100	Orange
TraesCS1D02G109200	Orange
TraesCS1D02G115400	Orange
TraesCS1D02G117400	Orange
TraesCS1D02G120000	Orange
TraesCS1D02G125300	Orange
TraesCS1D02G131200	Orange
TraesCS1D02G136500	Orange
TraesCS1D02G137900	Orange
TraesCS1D02G138100	Orange
TraesCS1D02G139000	Orange
TraesCS1D02G142100	Orange
TraesCS1D02G145700	Orange
TraesCS1D02G146100	Orange
TraesCS1D02G146300	Orange
TraesCS1D02G147400	Orange
TraesCS1D02G148600	Orange
TraesCS1D02G158400	Orange
TraesCS1D02G159500	Orange
TraesCS1D02G160200	Orange
TraesCS1D02G161900	Orange
TraesCS1D02G164300	Orange
TraesCS1D02G167800	Orange
TraesCS1D02G175000	Orange
TraesCS1D02G176000	Orange
TraesCS1D02G178200	Orange
TraesCS1D02G184200	Orange
TraesCS1D02G184600	Orange
TraesCS1D02G199400	Orange
TraesCS1D02G207200	Orange
TraesCS1D02G212400	Orange
TraesCS1D02G214300	Orange
TraesCS1D02G214600	Orange
TraesCS1D02G215100	Orange
TraesCS1D02G215200	Orange
TraesCS1D02G215400	Orange
TraesCS1D02G215500	Orange
TraesCS1D02G215900	Orange
TraesCS1D02G218000	Orange
TraesCS1D02G219200	Orange
TraesCS1D02G222600	Orange
TraesCS1D02G226400	Orange
TraesCS1D02G227400	Orange
TraesCS1D02G229400	Orange
TraesCS1D02G233200	Orange
TraesCS1D02G233300	Orange
TraesCS1D02G235100	Orange
TraesCS1D02G237500	Orange
TraesCS1D02G237900	Orange
TraesCS1D02G239800	Orange
TraesCS1D02G239900	Orange
TraesCS1D02G240600	Orange
TraesCS1D02G242600	Orange
TraesCS1D02G247700	Orange
TraesCS1D02G248800	Orange
TraesCS1D02G249100	Orange
TraesCS1D02G254400	Orange
TraesCS1D02G256000	Orange
TraesCS1D02G257800	Orange
TraesCS1D02G258800	Orange
TraesCS1D02G259600	Orange
TraesCS1D02G260500	Orange
TraesCS1D02G261200	Orange
TraesCS1D02G261900	Orange
TraesCS1D02G262000	Orange
TraesCS1D02G263600	Orange
TraesCS1D02G264100	Orange
TraesCS1D02G265100	Orange
TraesCS1D02G266100	Orange
TraesCS1D02G266700	Orange
TraesCS1D02G268500	Orange
TraesCS1D02G271200	Orange
TraesCS1D02G274000	Orange
TraesCS1D02G274200	Orange
TraesCS1D02G274300	Orange
TraesCS1D02G275000	Orange
TraesCS1D02G277600	Orange
TraesCS1D02G279600	Orange
TraesCS1D02G280600	Orange
TraesCS1D02G282300	Orange
TraesCS1D02G283900	Orange
TraesCS1D02G286600	Orange
TraesCS1D02G286700	Orange
TraesCS1D02G290000	Orange
TraesCS1D02G290800	Orange
TraesCS1D02G292100	Orange
TraesCS1D02G293600	Orange
TraesCS1D02G296300	Orange
TraesCS1D02G298400	Orange
[truncated: 6,599 more rows]

## Sheet: Table S3
Table S3. Correlation value of Module-Treatment
Modules	CD0-1	CD0-2	CD0-3	C2-1	C2-2	C2-3	D2-1	D2-2	D2-3	C7-1	C7-2	C7-3	D7-1	D7-2	D7-3
Red	-0.313017	-0.319465	-0.209172	-0.23454	-0.183372	-0.136024	-0.126581	-0.138973	-0.0510044	0.0948073	0.138195	0.241488	0.198779	0.427208	0.611671
Salmon	-0.288241	-0.319032	-0.242294	-0.245068	-0.273335	-0.225512	0.105235	0.310148	0.144818	-0.0710719	-0.0809801	-0.00291899	0.524449	0.391112	0.272692
Dark-green	-0.182946	-0.217332	-0.0938347	-0.132807	-0.171682	-0.0680301	0.421632	0.507661	0.638335	-0.131583	-0.146034	-0.142325	-0.111202	-0.0572848	-0.112568
Dark-violet	-0.284094	-0.325227	-0.0209889	-0.276683	-0.228886	-0.153966	0.232577	-0.0107071	0.686629	-0.070409	0.120948	-0.213756	0.0393961	0.175885	0.329281
Red-brown	0.560494	0.552976	0.412766	0.0110997	-0.00540481	-0.000201468	-0.122686	-0.113686	-0.0891941	-0.180291	-0.17455	-0.19761	-0.225839	-0.198637	-0.229237
Light-green	0.181151	0.12761	0.873349	0.106639	0.0745696	0.0526638	-0.0793788	-0.102063	-0.12321	-0.16274	-0.168998	-0.189911	-0.218746	-0.174785	-0.19615
Dark-grey	0.143112	0.102369	0.344347	-0.30629	-0.310442	-0.297457	0.042251	0.0246574	0.739604	0.018815	0.0195921	0.00450393	-0.201968	-0.155518	-0.167577
Blue-violet	0.158906	0.129196	0.609219	-0.158253	-0.162697	-0.135973	0.315801	0.373478	0.209948	-0.218357	-0.246962	-0.25785	-0.193416	-0.172841	-0.250199
Navajo-white	-0.244993	-0.244319	-0.134801	-0.0957241	-0.0666066	-0.0701851	-0.141778	-0.210192	-0.125213	0.503478	0.549125	0.509086	-0.120386	-0.070953	-0.0365378
Blue	-0.110117	-0.0852443	0.591553	0.185981	0.188912	0.0313966	-0.250645	-0.314813	-0.277281	0.266176	0.342854	0.151173	-0.31128	-0.217978	-0.190688
Purple	-0.326999	-0.322355	-0.0571995	0.254151	0.387884	0.43334	-0.220595	-0.309332	-0.17504	0.258096	0.313325	0.183982	-0.249024	-0.131804	-0.0384315
Orange	0.0193885	-0.00304999	0.145682	0.509055	0.525198	0.437912	-0.160288	-0.235686	-0.129331	-0.156094	-0.0935979	-0.147002	-0.265896	-0.216314	-0.229975
Brown	-0.282292	-0.309362	-0.21407	0.322634	0.255566	0.435351	0.286496	0.242838	0.368988	-0.21963	-0.238905	-0.213391	-0.159831	-0.133402	-0.140993
Grey	-0.531635	-0.517131	-0.123594	-0.0542371	0.00299458	0.289375	0.114149	0.165443	0.517694	0.107887	0.18126	-0.0312629	-0.236254	0.0185436	0.0967671

## Sheet: Table S4
Table S4. FPKM values of 10 candidate genes
Genes	CD0-1	CD0-2	CD0-3	C2-1	C2-2	C2-3	D2-1	D2-2	D2-3	C7-1	C7-2	C7-3	D7-1	D7-2	D7-3
TraesCS7A02G556200	1.07723	0.871928	3.24826	5.06617	2.46101	4.5989	10.1729	6.57308	8.59578	4.10399	3.50934	3.66816	5.91373	7.6541	8.31769
TraesCS2A02G547800	5.34116	5.48574	4.38323	5.00294	5.03633	4.15215	9.74615	15.3149	7.22607	7.15898	9.46211	11.1951	18.7493	11.7096	7.16585
TraesCS2B02G244000	5.35514	4.95838	5.47838	1.63862	2.95729	2.10229	14.1843	15.502	11.7531	15.5856	15.7395	20.0123	30.737	23.1655	21.9042
TraesCS5A02G097300	0	0.190757	0.251609	0.452127	0.172102	0.320127	1.54348	1.56158	1.4687	1.29774	1.92603	1.99466	4.88929	3.74487	3.15844
TraesCS1A02G043900	0.207126	0.156767	1.98579	0.91854	0.317009	0.491168	2.11893	3.3621	2.65175	1.92125	2.60649	1.88987	7.42817	8.99787	15.6157
TraesCS2D02G201400	0.411384	0.263726	0.568648	1.30531	1.78985	2.68729	0.977935	0.526003	1.44867	1.7661	1.8593	3.0036	2.80798	3.30812	3.72319
TraesCS3A02G537700	2.56161	2.23627	7.28974	12.372	34.7323	58.1415	10.4681	10.6075	14.9868	41.6909	53.2506	84.8505	83.1162	106.119	115.137
TraesCS3A02G008900	1.18068	0.412733	1.65382	4.03833	5.03699	4.78164	0.841604	0.854219	0.97473	4.00391	4.29373	7.47953	5.10058	11.9388	13.8731
TraesCS1D02G053700	28.4601	30.2101	52.2709	43.9647	50.5416	65.2546	44.6931	37.0051	54.2956	76.5478	78.9238	100.379	75.0808	118.991	151.785
TraesCS3A02G325100	1.55086	1.21838	4.38245	4.97246	5.22334	5.72923	3.46512	2.90751	5.77891	6.61142	7.93258	9.32372	10.8919	17.5174	23.3149

## Sheet: Table S5
Table S5. 114 wheat germplasms used in association analysis
Type	Germplasm name	TaARF7-A
Cultivar	AiFeng3Hao	Hap2
Cultivar	Aikang58	Hap2
Introduced cultivar	Akagomughi (ChiXiaoMai)	Hap2
Introduced cultivar	Atlas66	Hap2
Landrace	BaiDaTou	Hap2
Landrace	BaiHuaMai	Hap2
Landrace	BaiHuoMai	Hap1
Landrace	BaiMangXiaoMai	Hap2
Landrace	BaiMaZha	Hap2
Cultivar	BaiNong3217	Hap2
Landrace	Baiqiumai	Hap2
Landrace	Baiyoumai	Hap2
Landrace	BenDiHuangHua	Hap2
Landrace	BianBaChunMai6	Hap2
Cultivar	BiMa4Hao	Hap1
Introduced cultivar	Cadenza	Hap2
Landrace	ChanBuZi	Hap2
Cultivar	ChangZhi6406	Hap1
Landrace	ChengDouGuangTou	Hap2
Landrace	Chushanbao	Hap2
Introduced cultivar	CI 12203 (GanSu96)	Hap2
Landrace	DaBaiMai	Hap2
Landrace	Dahongmai	Hap2
Cultivar	DanJiaZhuang54	Hap2
Landrace	Dayuhua	Hap2
Landrace	Dianxihongkeyangmai	Hap2
Landrace	DingXingZhai	Hap2
Introduced cultivar	Early Premium (ZaoYangMai)	Hap2
Cultivar	EnMai4	Hap2
Cultivar	Fan6	Hap2
Cultivar	FengChan3	Hap2
Cultivar	Fengkang2	Hap1
Introduced cultivar	Fielder	Hap2
Landrace	FuMai	Hap2
Introduced cultivar	Funo (AFu)	Hap2
Landrace	GaLaoHan	Hap1
Landrace	GeJiaXiang	Hap1
Landrace	Hanzhongbai	Hap1
Landrace	HongChunMai	Hap2
Landrace	HongDongMai	Hap2
Landrace	HongJinBaoYin	Hap1
Landrace	Hongmangmai	Hap2
Landrace	Hongtuzi	Hap1
Cultivar	Huining10	Hap1
Landrace	Huoliaomai	Hap2
Landrace	HuoLiYan	Hap2
Landrace	Jiahongmai	Hap1
Cultivar	Jichun1016	Hap2
Cultivar	JiMai20	Hap2
Cultivar	JiMai22	Hap2
Cultivar	Jimai6	Hap2
Cultivar	JiNan17	Hap2
Cultivar	JiNan2Hao	Hap2
Cultivar	Jing411	Hap1
Landrace	Jinhuangmai	Hap2
Cultivar	JinMai47	Hap2
Cultivar	Jinmai8	Hap1
Landrace	KangDing1	Hap2
Cultivar	Kangxiu10	Hap2
Landrace	Kashibaipi	Hap1
Cultivar	Kefeng3	Hap2
Landrace	LanHuaMai	Hap2
Landrace	Lanxizaoxiaomai	Hap2
Landrace	LaoLaiXia	Hap2
Landrace	Laomai	Hap2
Landrace	Laotutou	Hap1
Cultivar	LiangXing66	Hap2
Landrace	Liuzhutou	Hap2
Landrace	Liyuanmai	Hap2
Landrace	Louguding	Hap2
Cultivar	LuMai1Hao (AiMengNiu)	Hap2
Landrace	Mangxiaomai	Hap2
Landrace	MaZhaMai	Hap1
Introduced cultivar	Mentana (NanDai2419)	Hap2
Landrace	MoZongZhuoGa	Hap2
Cultivar	Neixiang5	Hap2
Cultivar	NingChun4Hao	Hap2
Introduced cultivar	Orofen (OuRou)	Hap2
Landrace	PaoZiMai	Hap2
Landrace	PingYuan50 (S10)	Hap2
Cultivar	RiKaZe54	Hap2
Landrace	SanYueHuang	Hap1
Landrace	ShanMai	Hap2
Cultivar	ShanNong7859	Hap2
Landrace	Shuilizhan	Hap2
Landrace	Songruimai4	Hap2
Introduced cultivar	St 2422/464 (ZhengYin4Hao)	Hap2
Cultivar	SuMai3Hao	Hap2
Cultivar	TaiShan1	Hap2
Landrace	Tongjiabaxiaomai	Hap2
Landrace	WangShuiBai	Hap2
Cultivar	WenMai6Hao (YuMai49)	Hap2
Landrace	WuJiangZhuo	Hap1
Landrace	Xiaohongpi	Hap2
Landrace	XiaoSanYueHuang	Hap2
Cultivar	XiaoYan6Hao	Hap2
Cultivar	XinKeHan9Hao	Hap1
Cultivar	XiNong6028	Hap2
Landrace	XiShanBianSui	Hap2
Landrace	Yangmai	Hap2
Cultivar	YangMai158	Hap2
Cultivar	YanNong15	Hap2
Cultivar	YanZhan1	Hap1
Landrace	YiZhiMai	Hap1
Landrace	Youmangbailv	Hap2
Landrace	YouZiMai	Hap2
Landrace	Zaowutian	Hap2
Landrace	ZaoXiaoMai	Hap2
Cultivar	ZhengMai9023	Hap2
Landrace	ZhongGuoChun	Hap2
Cultivar	ZhongMai175	Hap2
Cultivar	ZhongYou9507	Hap1
Cultivar	Zhoumai22	Hap2
Landrace	Zipi	Hap2

## Sheet: Table S6
Table S6. Primers used in this study
Primer name	Sequence (5'-3')	Size (bp)
TaRFP-qF	CGGACATGGTGGTTATCCTG	158
TaRFP-qR	GTCGATGGCCTTCTTCTTGAG
TaARF7-qF	GACCAACTACTTCTGCAAGAC	163
TaARF7-qR	CCACTCGACGTCATGAATATC
TaPPDK-qF	GTCAACTTTCTGAGGATTACTTC	183
TaPPDK-qR	GGACGTTTGCCACTTTGTAC
TaDHODH-qF	GCTCATGCCAAACTAGAGGT	107
TaDHODH-qR	ACAGAGTCAACCTGGATCTC
TaMCO-qF	GACAAGGAGGAGATCATCATGT	172
TaMCO-qR	CGAACATGTGCGTCTGATTTG
TaLectin-qF	GGATCGTCAACAGGTACACT	143
TaLectin-qR	CCGTCCAGAAGAATATTGCTTG
TaGRP-qF	GTCAGAAGCAGCAACAGCAG	112
TaGRP-qR	CGACCATCTGCTCCAGGTC
TaPK-qF	GGAGGTCAATGACAGGATCT	138
TaPK-qR	AGGGAGCCAGAGCTAGAG
TaC3HZF-qF	GCATGGATACCCTCAGCAAG	128
TaC3HZF-qR	GGCTACCACTGTGACCAGAT
TaPOD-qF	GCCAGGGAACAAGGAAGAC	150
TaPOD-qR	TAGTCCCTCGTCCACCTG
ACTIN-qF	ATGGAAGCTGCTGGAATCCAT	141
ACTIN-qR	CCTTGCTCATACGGTCAGCAATAC
2A71380-F1	GAAGGTGACCAAGTTCATGCTTTCACACCCGGATATCGGTT	147
2A71380-F2	GAAGGTCGGAGTCAACGGATTTTCACACCCGGATATCGGTC
2A71380-R	CCAAACAACCAAGAGAGCAAC
2A73196-F	CTCCCAGTCTGGTGGTTAC	140
2A73196-R1	GAAGGTGACCAAGTTCATGCTCACTAACAGTTTGCTGTTGGCTA
2A73196-R2	GAAGGTCGGAGTCAACGGATTCACTAACAGTTTGCTGTTGGCTT
